# Supplementary material for: Fluid-Attenuated Inversion Recovery Sequence with Fat Suppression for Assessment of Ankle Synovitis without Contrast Enhancement: Comparison with Contrast-Enhanced MRI
Source: Diagnostics (Basel). 2023 Jun 4;13(11):1960. doi: 10.3390/diagnostics13111960 (PMC10252366; doi:10.3390/diagnostics13111960)
Supplement: Supplementary file 1 [file diagnostics-13-01960-s001.zip]

Archive with 1 entries (1 files):
- diagnostics-2391362-supplementary.pdf
